# Supplementary material for: Detection of serum and salivary IgE and IgG1 immunoglobulins specific for diagnosis of food allergy
Source: PLoS One. 2019 Apr 17;14(4):e0214745. doi: 10.1371/journal.pone.0214745 (PMC6469776; doi:10.1371/journal.pone.0214745)
Supplement: S4 File — (XLSX) [file pone.0214745.s004.xlsx]

## Sheet: PILOT
						ELISA 24.07.17 PACIENTE 45
		1	2	3	4	5	6	7	8	9	10	11	12
	A	0.452	0.578	0.307	0.754	0.224	0.329	0.236	0.293	0.537	0.364	0.633	1.366
	B	0.327	0.707	0.254	0.72	0.291	0.368	0.295	0.589	0.392	0.381	0.709	0.306
	C	0.382	0.494	0.266	0.499	0.277	1.507	0.216	0.278	0.298	0.519	0.419	0.305
	D	0.394	0.419	0.249	0.269	0.232	0.206	0.272	0.229	0.285	0.644	0.316	0.336
	E	0.368	0.225		0.231
	F	0.359	0.258
	G	0.331	0.348
	H	0.445	0.289								0.061	0.352	0.134
		1	2	3	4	5	6	7	8	9	10	11	12
	A	LV IgE	FISH IgE	SHRIM IgE	EGG IgE	SOY IgE	WHEAT IgE	NUT IgE	AME IgE	KIWI IgE	PAP IgE	BAN IgE	TOM IgE
	B	LV IgE	FISH IgE	SHRIM IgE	EGG IgE	SOY IgE	WHEAT IgE	NUT IgE	AME IgE	KIWI IgE	PAP IgE	BAN IgE	TOM IgE
	C	LV IgG1	FISH IgG1	SHRIM IgG1	EGG IgE	SOY IgG1	WHEAT IgG1	NUT IgG1	AME IgG1	KIWI IgG1	PAP IgG1	BAN IgG1	TOM IgG1
	D	LV IgG1	FISH IgG1	SHRIM IgG1	EGG IgG1	SOY IgG1	WHEAT IgG1	NUT IgG1	AME IgG1	KIWI IgG1	PAP IgG1	BAN IgG1	TOM IgG1
	E	COCOA IgE	COCOA IgG1		EGG IgG1
	F	COCOA IgE	COCOA IgG1
	G	CORN IgE	CORN IgG1
	H	CORN IgE	CORN IgG1								WHITE	POSITIVE	NEGATIVE

## Sheet: COLUMN DATA
	COW MILK				FISH				SHRIMP				EGG				SOY				WHEAT				CHESTNUT				PEANUT				KIWI				PAPAYA				BANANA				TOMATO				CORN
CUTTOFF	0.135	0.137	0.14	0.142	0.14	0.15	0.15	0.191	0.178	0.16	0.174	0.164	0.208	0.187	0.181	0.177	0.213	0.212	0.192	0.213	0.215	0.212	0.218	0.219	0.226	0.223	0.223	0.216	0.192	0.187	0.199	0.185	0.213	0.22	0.199	0.228	0.188	0.193	0.197	0.201	0.187	0.191	0.19	0.187	0.201	0.193	0.197	0.185	0.248
	SORO IGE	SAL IGE	SORO IGG1	SAL IGG1	SORO IGE	SAL IGE	SORO IGG1	SAL IGG1	SORO IGE	SAL IGE	SORO IGG1	SAL IGG1	SORO IGE	SAL IGE	SORO IGG1	SAL IGG1	SORO IGE	SAL IGE	SORO IGG1	SAL IGG1	SORO IGE	SAL IGE	SORO IGG1	SAL IGG1	SORO IGE	SAL IGE	SORO IGG1	SAL IGG1	SORO IGE	SAL IGE	SORO IGG1	SAL IGG1	SORO IGE	SAL IGE	SORO IGG1	SAL IGG1	SORO IGE	SAL IGE	SORO IGG1	SAL IGG1	SORO IGE	SAL IGE	SORO IGG1	SAL IGG1	SORO IGE	SAL IGE	SORO IGG1	SAL IGG1	SORO IGE
	0.491	0.445	0.289	0.249	0.692	0.446	0.488	0.417	0.277	0.139	0.268	0.232	0.247	0.291	0.193	0.183	0.233	0.275	0.202	0.305	0.132	0.133	0.165	0.155	0.17	0.157	0.17	0.17	0.189	0.132	0.131	0.162	0.173	0.138	0.229	0.152	0.148	0.234	0.131	0.144	0.194	0.177	0.129	0.177	0.188	0.143	0.129	0.135	0.132
	0.488	0.526	0.327	0.26	0.4	0.293	0.298	0.22	0.155	0.194	0.116	0.135	0.552	0.283	0.201	0.233	0.23	0.156	0.258	0.221	0.21	0.291	0.258	0.238	0.147	0.149	0.126	0.138	0.167	0.156	0.168	0.13	0.251	0.144	0.334	0.127	0.255	0.277	0.134	0.183	0.161	0.216	0.138	0.144	0.161	0.161	0.138	0.145	0.277
	0.405	0.525	0.293	0.366	0.495	0.389	0.46	0.43	0.154	0.159	0.168	0.17	0.171	0.159	0.131	0.165	0.271	0.231	0.249	0.165	0.124	0.411	0.249	0.358	0.155	0.13	0.149	0.154	0.251	0.16	0.159	0.154	0.207	0.16	0.159	0.154	0.145	0.221	0.356	0.269	0.156	0.139	0.143	0.134	0.189	0.128	0.143	0.148	0.183
	0.459	0.431	0.327	0.345	0.662	0.346	0.38	0.382	0.15	0.172	0.341	0.277	0.234	0.221	0.227	0.173	0.134	0.162	0.173	0.225	0.27	0.255	0.253	0.249	0.223	0.232	0.27	0.226	0.155	0.128	0.169	0.148	0.164	0.176	0.17	0.135	0.136	0.277	0.143	0.256	0.15	0.16	0.133	0.16	0.161	0.128	0.133	0.173	0.283
	0.341	0.459	0.366	0.28	0.622	0.436	0.381	0.421	0.161	0.216	0.166	0.166	0.202	0.143	0.194	0.134	0.156	0.222	0.172	0.161	0.156	0.134	0.164	0.165	0.26	0.249	0.152	0.165	0.176	0.151	0.176	0.153	0.222	0.247	0.234	0.142	0.135	0.176	0.159	0.133	0.161	0.156	0.141	0.193	0.144	0.166	0.141	0.176	0.283
	0.518	0.445	0.382	0.336	0.262	0.271	0.316	0.279	0.137	0.142	0.182	0.174	0.158	0.142	0.172	0.159	0.12	0.159	0.149	0.159	0.172	0.255	0.26	0.24	0.189	0.136	0.26	0.24	0.222	0.178	0.147	0.25	0.131	0.178	0.147	0.25	0.147	0.2	0.25	0.264	0.178	0.167	0.161	0.158	0.163	0.151	0.161	0.168	0.361
	0.557	0.6	0.287	0.466	0.623	0.43	0.524	0.432	0.13	0.115	0.259	0.268	0.362	0.215	0.409	0.333	0.131	0.164	0.219	0.25	0.255	0.256	0.257	0.25	0.249	0.263	0.231	0.229	0.229	0.148	0.131	0.189	0.18	0.15	0.17	0.168	0.129	0.255	0.125	0.129	0.166	0.186	0.128	0.283	0.185	0.147	0.128	0.153	0.448
	0.249	0.363	0.338	0.265	0.73	0.405	0.47	0.495	0.261	0.136	0.172	0.15	0.173	0.148	0.148	0.123	0.245	0.177	0.137	0.133	0.236	0.231	0.227	0.253	0.235	0.247	0.222	0.253	0.334	0.133	0.122	0.138	0.123	0.134	0.158	0.128	0.175	0.15	0.13	0.177	0.176	0.174	0.128	0.267	0.145	0.133	0.128	0.147	0.188
	0.395	0.451	0.358	0.439	0.251	0.329	0.251	0.211	0.152	0.142	0.189	0.183	0.172	0.142	0.136	0.158	0.288	0.158	0.156	0.148	0.184	0.156	0.358	0.228	0.384	0.159	0.355	0.274	0.123	0.129	0.155	0.144	0.188	0.129	0.155	0.144	0.267	0.143	0.24	0.155	0.151	0.162	0.166	0.134	0.124	0.144	0.166	0.161	0.127
	0.403	0.443	0.266	0.391	0.536	0.446	0.464	0.456	0.117	0.211	0.332	0.301	0.248	0.266	0.288	0.229	0.26	0.247	0.282	0.221	0.249	0.247	0.223	0.221	0.249	0.177	0.256	0.228	0.17	0.17	0.251	0.155	0.203	0.164	0.156	0.166	0.261	0.266	0.127	0.161	0.166	0.174	0.156	0.22	0.153	0.232	0.156	0.288	0.141
	0.35	0.456	0.294	0.3	0.384	0.269	0.308	0.229	0.158	0.134	0.234	0.26	0.375	0.264	0.242	0.184	0.288	0.254	0.205	0.155	0.261	0.26	0.261	0.123	0.261	0.275	0.165	0.237	0.234	0.268	0.167	0.176	0.128	0.161	0.203	0.183	0.142	0.282	0.155	0.179	0.271	0.141	0.148	0.149	0.15	0.136	0.148	0.167	0.136
	0.512	0.454	0.306	0.267	0.423	0.316	0.314	0.275	0.223	0.191	0.224	0.212	0.133	0.171	0.126	0.131	0.18	0.131	0.158	0.242	0.157	0.169	0.14	0.232	0.157	0.232	0.19	0.247	0.251	0.232	0.14	0.247	0.251	0.232	0.14	0.247	0.143	0.134	0.14	0.156	0.183	0.162	0.166	0.146	0.187	0.125	0.166	0.164	0.148
	0.473	0.525	0.327	0.38	0.386	0.384	0.334	0.328	0.135	0.166	0.228	0.221	0.316	0.272	0.206	0.139	0.358	0.358	0.216	0.229	0.358	0.249	0.278	0.266	0.358	0.154	0.254	0.263	0.17	0.226	0.15	0.26	0.191	0.134	0.261	0.138	0.151	0.223	0.134	0.179	0.263	0.271	0.153	0.156	0.129	0.139	0.153	0.154	0.273
	0.538	0.456	0.32	0.362	0.435	0.411	0.493	0.428	0.113	0.139	0.206	0.237	0.237	0.137	0.205	0.133	0.137	0.137	0.168	0.156	0.239	0.358	0.247	0.249	0.213	0.358	0.253	0.249	0.234	0.308	0.185	0.15	0.201	0.194	0.283	0.178	0.164	0.144	0.15	0.15	0.277	0.164	0.145	0.178	0.182	0.127	0.145	0.183	0.258
	0.447	0.395	0.356	0.35	0.247	0.222	0.26	0.362	0.167	0.153	0.188	0.189	0.127	0.204	0.188	0.154	0.236	0.156	0.204	0.231	0.275	0.284	0.262	0.231	0.151	0.284	0.178	0.131	0.153	0.284	0.167	0.134	0.195	0.183	0.142	0.134	0.194	0.176	0.265	0.15	0.272	0.148	0.138	0.168	0.16	0.136	0.138	0.244	0.156
	0.638	0.511	0.344	0.325	0.622	0.412	0.457	0.479	0.213	0.147	0.155	0.165	0.182	0.15	0.131	0.165	0.275	0.275	0.411	0.246	0.275	0.188	0.172	0.164	0.275	0.25	0.221	0.151	0.23	0.165	0.128	0.184	0.204	0.171	0.166	0.125	0.162	0.14	0.162	0.161	0.244	0.277	0.125	0.175	0.171	0.125	0.125	0.145	0.275
	0.438	0.387	0.367	0.388	0.618	0.448	0.458	0.508	0.171	0.172	0.198	0.188	0.178	0.256	0.154	0.183	0.259	0.259	0.168	0.175	0.143	0.24	0.126	0.236	0.23	0.24	0.123	0.239	0.203	0.19	0.155	0.164	0.152	0.166	0.238	0.129	0.224	0.206	0.188	0.167	0.173	0.256	0.115	0.176	0.271	0.177	0.115	0.169	0.156
	0.452	0.463	0.322	0.344	0.347	0.459	0.266	0.319	0.266	0.194	0.208	0.193	0.266	0.212	0.208	0.172	0.158	0.222	0.159	0.162	0.275	0.257	0.232	0.235	0.229	0.257	0.232	0.273	0.164	0.257	0.176	0.161	0.161	0.184	0.163	0.161	0.249	0.262	0.176	0.173	0.212	0.289	0.177	0.216	0.272	0.156	0.177	0.268	0.221
	0.401	0.472	0.294	0.235	0.412	0.461	0.314	0.372	0.161	0.194	0.218	0.195	0.12	0.121	0.239	0.225	0.289	0.289	0.255	0.217	0.239	0.275	0.258	0.259	0.239	0.261	0.136	0.169	0.229	0.203	0.133	0.249	0.189	0.266	0.159	0.128	0.256	0.126	0.172	0.578	0.262	0.26	0.147	0.177	0.255	0.166	0.147	0.137	0.258
	0.447	0.752	0.327	0.321	0.446	0.397	0.46	0.502	0.175	0.158	0.195	0.195	0.15	0.145	0.261	0.187	0.351	0.351	0.233	0.275	0.251	0.178	0.233	0.163	0.136	0.129	0.149	0.133	0.188	0.158	0.152	0.118	0.162	0.193	0.155	0.132	0.173	0.144	0.261	0.16	0.161	0.288	0.144	0.16	0.161	0.14	0.144	0.271	0.222
	0.498	0.691	0.355	0.361	0.335	0.255	0.329	0.355	0.204	0.188	0.16	0.157	0.404	0.189	0.18	0.229	0.411	0.177	0.12	0.219	0.158	0.27	0.12	0.246	0.17	0.178	0.134	0.138	0.179	0.178	0.131	0.179	0.128	0.162	0.164	0.179	0.155	0.187	0.15	0.134	0.16	0.156	0.15	0.152	0.166	0.226	0.15	0.266	0.244
	0.383	0.449	0.554	0.566	0.377	0.407	0.339	0.408	0.168	0.178	0.255	0.247	0.241	0.272	0.2	0.247	0.193	0.252	0.25	0.247	0.184	0.123	0.172	0.255	0.18	0.136	0.15	0.158	0.171	0.136	0.154	0.151	0.171	0.136	0.157	0.23	0.18	0.239	0.261	0.175	0.318	0.358	0.144	0.183	0.103	0.271	0.144	0.127	0.144
	0.422	0.528	0.342	0.287	0.344	0.424	0.401	0.419	0.209	0.194	0.123	0.154	0.309	0.188	0.289	0.184	0.305	0.255	0.256	0.258	0.147	0.232	0.153	0.125	0.237	0.17	0.171	0.175	0.143	0.173	0.173	0.165	0.179	0.266	0.163	0.131	0.123	0.256	0.183	0.181	0.173	0.137	0.15	0.12	0.117	0.183	0.15	0.108	0.156
	0.377	0.453	0.369	0.264	0.389	0.229	0.357	0.334	0.245	0.211	0.174	0.161	0.142	0.206	0.174	0.161	0.255	0.134	0.274	0.244	0.255	0.255	0.251	0.244	0.17	0.231	0.25	0.261	0.249	0.251	0.251	0.261	0.186	0.261	0.142	0.261	0.156	0.133	0.123	0.187	0.172	0.156	0.176	0.157	0.111	0.148	0.176	0.26	0.2
	0.377	0.459	0.366	0.366	0.583	0.473	0.496	0.453	0.24	0.192	0.26	0.239	0.193	0.203	0.205	0.239	0.205	0.288	0.2	0.225	0.166	0.178	0.15	0.149	0.166	0.155	0.15	0.276	0.196	0.189	0.255	0.265	0.196	0.189	0.187	0.171	0.234	0.177	0.167	0.166	0.15	0.153	0.271	0.172	0.15	0.137	0.271	0.182	0.267
	0.367	0.439	0.362	0.358	0.502	0.432	0.46	0.447	0.205	0.216	0.272	0.261	0.236	0.195	0.189	0.261	0.225	0.249	0.196	0.272	0.225	0.249	0.164	0.278	0.122	0.17	0.164	0.172	0.154	0.164	0.189	0.17	0.154	0.249	0.146	0.13	0.147	0.182	0.18	0.154	0.137	0.153	0.25	0.15	0.145	0.122	0.25	0.178	0.194
	0.562	0.581	0.301	0.305	0.533	0.455	0.488	0.462	0.306	0.228	0.123	0.173	0.156	0.256	0.123	0.173	0.25	0.137	0.123	0.156	0.155	0.149	0.222	0.156	0.123	0.252	0.222	0.272	0.132	0.222	0.222	0.269	0.132	0.261	0.128	0.223	0.15	0.17	0.147	0.173	0.161	0.183	0.216	0.159	0.156	0.144	0.216	0.171	0.234
	0.433	0.462	0.317	0.373	0.532	0.432	0.46	0.497	0.277	0.223	0.167	0.189	0.161	0.221	0.161	0.164	0.16	0.221	0.161	0.208	0.337	0.17	0.238	0.208	0.151	0.148	0.238	0.22	0.115	0.184	0.237	0.179	0.12	0.153	0.148	0.16	0.158	0.16	0.16	0.15	0.155	0.139	0.271	0.244	0.134	0.226	0.271	0.261	0.229
	0.433	0.503	0.317	0.264	0.443	0.482	0.518	0.421	0.178	0.136	0.2	0.189	0.131	0.136	0.124	0.129	0.154	0.225	0.124	0.144	0.271	0.253	0.233	0.148	0.176	0.153	0.194	0.15	0.128	0.18	0.155	0.145	0.135	0.154	0.155	0.137	0.155	0.163	0.173	0.132	0.165	0.161	0.155	0.244	0.109	0.245	0.155	0.242	0.278
	0.411	0.494	0.376	0.345	0.347	0.257	0.238	0.359	0.189	0.193	0.156	0.128	0.189	0.193	0.156	0.128	0.152	0.193	0.112	0.131	0.189	0.126	0.125	0.27	0.184	0.123	0.185	0.264	0.179	0.123	0.261	0.264	0.169	0.112	0.178	0.218	0.173	0.195	0.155	0.165	0.139	0.245	0.138	0.217	0.155	0.183	0.138	0.272	0.271
	0.461	0.522	0.361	0.293	0.549	0.439	0.45	0.459	0.276	0.256	0.287	0.227	0.232	0.158	0.249	0.227	0.167	0.158	0.271	0.18	0.174	0.262	0.135	0.178	0.236	0.237	0.135	0.234	0.181	0.203	0.159	0.166	0.186	0.204	0.19	0.202	0.173	0.261	0.183	0.206	0.177	0.138	0.271	0.218	0.145	0.205	0.271	0.276	0.127
	0.322	0.452	0.377	0.269	0.488	0.441	0.484	0.462	0.203	0.177	0.199	0.198	0.167	0.177	0.188	0.198	0.166	0.164	0.252	0.184	0.216	0.164	0.267	0.239	0.25	0.237	0.245	0.231	0.159	0.203	0.27	0.127	0.168	0.121	0.14	0.212	0.135	0.245	0.188	0.24	0.164	0.154	0.266	0.294	0.259	0.167	0.266	0.251	0.167
	0.329	0.444	0.336	0.267	0.445	0.444	0.489	0.424	0.332	0.325	0.207	0.194	0.173	0.325	0.107	0.159	0.194	0.225	0.183	0.17	0.249	0.16	0.254	0.27	0.222	0.247	0.192	0.155	0.206	0.128	0.247	0.155	0.131	0.161	0.129	0.155	0.164	0.288	0.166	0.166	0.134	0.277	0.14	0.171	0.182	0.147	0.14	0.255	0.193
	0.354	0.485	0.296	0.338	0.36	0.29	0.284	0.34	0.161	0.182	0.139	0.149	0.164	0.182	0.139	0.149	0.134	0.323	0.222	0.174	0.237	0.238	0.147	0.172	0.134	0.122	0.147	0.172	0.125	0.159	0.132	0.145	0.13	0.152	0.183	0.283	0.164	0.261	0.159	0.144	0.148	0.235	0.247	0.277	0.166	0.159	0.247	0.26	0.144
	0.376	0.435	0.305	0.323	0.366	0.256	0.303	0.338	0.261	0.239	0.199	0.194	0.134	0.239	0.199	0.194	0.172	0.17	0.194	0.188	0.263	0.163	0.266	0.236	0.16	0.124	0.151	0.135	0.18	0.188	0.16	0.134	0.171	0.169	0.167	0.138	0.129	0.245	0.179	0.14	0.165	0.166	0.217	0.277	0.138	0.154	0.217	0.278	0.155
	0.383	0.495	0.379	0.332	0.409	0.264	0.368	0.355	0.139	0.138	0.13	0.164	0.175	0.138	0.13	0.164	0.159	0.238	0.144	0.166	0.172	0.232	0.242	0.266	0.169	0.169	0.189	0.15	0.167	0.159	0.201	0.15	0.113	0.189	0.132	0.15	0.189	0.288	0.161	0.147	0.151	0.129	0.127	0.261	0.155	0.15	0.127	0.122	0.169
CUTTOFF	0.135	0.137	0.14	0.142	0.14	0.15	0.15	0.191	0.178	0.16	0.174	0.164	0.208	0.187	0.181	0.177	0.213	0.212	0.192	0.213	0.215	0.212	0.218	0.219	0.226	0.223	0.223	0.216	0.192	0.187	0.199	0.185	0.213	0.22	0.199	0.228	0.188	0.193	0.197	0.201	0.187	0.191	0.19	0.187	0.201	0.193	0.197	0.185	0.248
[truncated: 7 more columns]

## Sheet: COWMILK + POS
Plate 1	PLATE 1 IgE SERUM													Plate 3	PLATE 3 IgG1 SERUM														Plate 1 (Mean) Plate 1 IgE SERUM
	1	2	3	4	5	6	7	8	9	10	11	12			1	2	3	4	5	6	7	8	9	10	11	12			0.491	0.4585	0.5565	0.403	0.4725	0.638	0.4005	0.3825	0.3765	0.433	0.461	0.354
A	0.483	0.508	0.552	0.404	0.416	0.691	0.399	0.367	0.365	0.412	0.432	0.321		A	0.299	0.333	0.298	0.265	0.333	0.376	0.298	0.576	0.333	0.289	0.323	0.294			0.488	0.341	0.249	0.35	0.538	0.438	0.447	0.422	0.367	0.433	0.322	0.376
B	0.499	0.409	0.561	0.402	0.529	0.585	0.402	0.398	0.388	0.454	0.49	0.387		B	0.278	0.321	0.276	0.267	0.321	0.312	0.29	0.532	0.398	0.345	0.398	0.298			0.4045	0.518	0.395	0.512	0.4465	0.4515	0.498	0.3765	0.5615	0.4105	0.3285	0.383
C														C
D	0.488	0.341	0.249	0.35	0.538	0.438	0.447	0.422	0.367	0.433	0.322	0.376		D	0.333	0.345	0.299	0.29	0.309	0.372	0.333	0.322	0.339	0.243	0.393	0.303
E	0.498	0.371	0.404	0.323	0.435	0.435	0.489	0.413	0.455	0.487	0.385	0.367		E	0.321	0.387	0.376	0.298	0.331	0.361	0.321	0.362	0.384	0.39	0.36	0.306			Plate 2 (Mean) IgE SALIVA
F	0.411	0.424	0.438	0.567	0.466	0.476	0.531	0.365	0.467	0.323	0.345	0.333		F	0.298	0.398	0.345	0.299	0.324	0.321	0.365	0.387	0.27	0.387	0.369	0.383			0.4445	0.431	0.6	0.4425	0.525	0.511	0.4715	0.449	0.4585	0.462	0.5215	0.4845
G	0.398	0.612	0.352	0.457	0.427	0.427	0.465	0.388	0.656	0.498	0.312	0.433		G	0.287	0.365	0.37	0.313	0.387	0.322	0.345	0.35	0.331	0.365	0.302	0.374			0.526	0.4585	0.363	0.456	0.456	0.387	0.7515	0.528	0.439	0.503	0.452	0.4345
H							0.13	0.312	0.04	0.033	0.302	0.132		H							0.134	0.245	0.037	0.041	0.267	0.13			0.5245	0.445	0.4505	0.4535	0.3945	0.4625	0.691	0.453	0.581	0.4935	0.4435	0.495
											MEAN	0.131													Mean	0.132
											DV	0.00141421													DV	0.00282843
											Cuttoff	0.135243													Cuttoff	0.140485			Plate 3 (Mean) IgG1 SERUM
																													0.2885	0.327	0.287	0.266	0.327	0.344	0.294	0.554	0.3655	0.317	0.3605	0.296
Plate 2	PLATE 2 IgE SALIVA													Plate 4	PLATE 4 IgG1 SALIVA														0.327	0.366	0.3375	0.294	0.32	0.3665	0.327	0.342	0.3615	0.3165	0.3765	0.3045
	1	2	3	4	5	6	7	8	9	10	11	12			1	2	3	4	5	6	7	8	9	10	11	12			0.2925	0.3815	0.3575	0.306	0.3555	0.3215	0.355	0.3685	0.3005	0.376	0.3355	0.3785
A	0.452	0.423	0.539	0.436	0.51	0.555	0.506	0.493	0.465	0.461	0.482	0.564		A	0.248	0.347	0.48	0.35	0.348	0.329	0.236	0.543	0.439	0.364	0.289	0.398
B	0.437	0.439	0.661	0.449	0.54	0.467	0.437	0.405	0.452	0.463	0.561	0.405		B	0.249	0.343	0.451	0.432	0.411	0.321	0.234	0.589	0.292	0.381	0.297	0.278
C														C															Plate 4 (Mean) IgG1 SALIVA
D	0.524	0.497	0.368	0.434	0.434	0.391	0.795	0.572	0.444	0.557	0.347	0.417		D	0.259	0.289	0.264	0.306	0.357	0.391	0.272	0.229	0.37	0.254	0.25	0.333			0.2485	0.345	0.4655	0.391	0.3795	0.325	0.235	0.566	0.3655	0.3725	0.293	0.338
E	0.528	0.42	0.358	0.478	0.478	0.383	0.708	0.484	0.434	0.449	0.557	0.452		E	0.261	0.27	0.265	0.294	0.366	0.385	0.37	0.345	0.345	0.274	0.287	0.312			0.26	0.2795	0.2645	0.3	0.3615	0.388	0.321	0.287	0.3575	0.264	0.2685	0.3225
F	0.514	0.419	0.471	0.434	0.473	0.519	0.647	0.497	0.575	0.435	0.394	0.463		F	0.365	0.407	0.47	0.261	0.356	0.342	0.359	0.249	0.267	0.368	0.234	0.342			0.366	0.3355	0.4385	0.2665	0.3495	0.3435	0.3605	0.264	0.3045	0.345	0.2665	0.332
G	0.535	0.471	0.43	0.473	0.316	0.406	0.735	0.409	0.587	0.552	0.493	0.527		G	0.367	0.264	0.407	0.272	0.343	0.345	0.362	0.279	0.342	0.322	0.299	0.322
H							0.127	0.314	0.041	0.036	0.352	0.121		H							0.136	0.229	0.041	0.045	0.231	0.132
											MEAN	0.124													Mean	0.134
											DV	0.00424264													DV	0.00282843
											Cuttoff	0.136728													Cuttoff	0.142485
DESIGN OF THE BOARD - COW MILK = LEITE DE VACA (LV)
	1	2	3	4	5	6	7	8	9	10	11	12			650
A	LV Ig	LV Ig	LV Ig	LV Ig	LV Ig	LV Ig	LV Ig	LV Ig	LV Ig	LV Ig	LV Ig	LV Ig			15MIN APÓS O TMB
B	LV Ig	LV Ig	LV Ig	LV Ig	LV Ig	LV Ig	LV Ig	LV Ig	LV Ig	LV Ig	LV Ig	LV Ig
C
D	LV Ig	LV Ig	LV Ig	LV Ig	LV Ig	LV Ig	LV Ig	LV Ig	LV Ig	LV Ig	LV Ig	LV Ig
E	LV Ig	LV Ig	LV Ig	LV Ig	LV Ig	LV Ig	LV Ig	LV Ig	LV Ig	LV Ig	LV Ig	LV Ig
F	LV Ig	LV Ig	LV Ig	LV Ig	LV Ig	LV Ig	LV Ig	LV Ig	LV Ig	LV Ig	LV Ig	LV Ig
G	LV Ig	LV Ig	LV Ig	LV Ig	LV Ig	LV Ig	LV Ig	LV Ig	LV Ig	LV Ig	LV Ig	LV Ig
H							NEGATIVE	POSITIVE	WHITE	WHITE	POSITIVE	NEGATIVE

## Sheet: COWMILK - NEG
	Plate 1 SERUM IgE/IgG1																			Mean
	1	2	3	4	5	6	7	8	9	10	11	12
A	0.134	0.133	0.13	0.139	0.136	0.122	0.143	0.127	0.126	0.142	0.134	0.126			0.133	0.1385	0.133	0.1365	0.133	0.1245	0.14	0.1285	0.1265	0.1325	0.131	0.1245
B	0.132	0.144	0.136	0.134	0.13	0.127	0.137	0.13	0.127	0.123	0.128	0.123
C	0.143	0.139	0.139	0.141	0.143	0.132	0.128	0.128							0.1375	0.163	0.138	0.14	0.144	0.1385	0.127	0.1325
D	0.132	0.187	0.137	0.139	0.145	0.145	0.126	0.137
E	0.122	0.144	0.131	0.143	0.132	0.133	0.138	0.136	0.139	0.145	0.127	0.136			0.128	0.1435	0.136	0.1435	0.1345	0.1355	0.1365	0.1315	0.138	0.134	0.1315	0.135
F	0.134	0.143	0.141	0.144	0.137	0.138	0.135	0.127	0.137	0.123	0.136	0.134
G	0.138	0.148	0.136	0.133	0.144	0.138	0.127	0.15		0.041	0.334	0.142			0.1385	0.1395	0.134	0.1355	0.1455	0.1425	0.1305	0.141
H	0.139	0.131	0.132	0.138	0.147	0.147	0.134	0.132		0.039	0.399	0.132
												0.137
												0.00707107
											CUTTOFF	0.158213
	Plate 1 SALIVA IgE/IgG1
	1	2	3	4	5	6	7	8	9	10	11	12
A	0.135	0.134	0.131	0.131	0.131	0.132	0.134	0.131	0.134	0.147	0.122	0.134			0.1365	0.133	0.137	0.1315	0.1335	0.1295	0.133	0.1305	0.129	0.1395	0.127	0.135
B	0.138	0.132	0.143	0.132	0.136	0.127	0.132	0.13	0.124	0.132	0.132	0.136
C	0.122	0.12	0.133	0.129	0.132	0.129	0.128	0.129							0.1225	0.1285	0.132	0.1285	0.1315	0.128	0.1275	0.128
D	0.123	0.137	0.131	0.128	0.131	0.127	0.127	0.127
E	0.126	0.138	0.134	0.133	0.139	0.13	0.131	0.132	0.122	0.133	0.122	0.123			0.128	0.135	0.1365	0.1325	0.135	0.1305	0.132	0.13	0.126	0.1335	0.1245	0.129
F	0.13	0.132	0.139	0.132	0.131	0.131	0.133	0.128	0.13	0.134	0.127	0.135
G	0.134	0.13	0.13	0.126	0.129	0.133	0.128	0.13		0.042	0.379	0.133			0.131	0.1285	0.1305	0.1275	0.1335	0.1325	0.1295	0.1295
H	0.128	0.127	0.131	0.129	0.138	0.132	0.131	0.129		0.034	0.387	0.154
												0.1435
												0.0148492
											CUTTOFF	0.188048
DESIGN OF THE BOARD - COW MILK OR LEITE DE VACA (LV)
	1	2	3	4	5	6	7	8	9	10	11	12
A	LV1 Ig	LV2 Ig	LV3 Ig	LV4 Ig	LV5 Ig	LV6 Ig	LV7 Ig	LV8 Ig	LV9 Ig	LV10 Ig	LV11 Ig	LV12 Ig
B	LV1 Ig	LV2 Ig	LV3 Ig	LV4 Ig	LV5 Ig	LV6 Ig	LV7 Ig	LV8 Ig	LV9 Ig	LV10 Ig	LV11 Ig	LV12 Ig	IgE
C	LV13 Ig	LV14 Ig	LV15 Ig	LV16 Ig	LV17 Ig	LV18 Ig	LV19 Ig	LV20 Ig
D	LV13 Ig	LV14 Ig	LV15 Ig	LV16 Ig	LV17 Ig	LV18 Ig	LV19 Ig	LV20 Ig
E	LV1 Ig	LV2 Ig	LV3 Ig	LV4 Ig	LV5 Ig	LV6 Ig	LV7 Ig	LV8 Ig	LV9 Ig	LV10 Ig	LV11 Ig	LV12 Ig	IgG1
F	LV1 Ig	LV2 Ig	LV3 Ig	LV4 Ig	LV5 Ig	LV6 Ig	LV7 Ig	LV8 Ig	LV9 Ig	LV10 Ig	LV11 Ig	LV12 Ig
G	LV13 Ig	LV14 Ig	LV15 Ig	LV16 Ig	LV17 Ig	LV18 Ig	LV19 Ig	LV20 Ig		WHITE	POSITIVE	NEGATIVE
H	LV13 Ig	LV14 Ig	LV15 Ig	LV16 Ig	LV17 Ig	LV18 Ig	LV19 Ig	LV20 Ig		WHITE	POSITIVE	NEGATIVE

## Sheet: FISH +
1	Plate 1 IgE SERUM													3	Plate 1 IgG1 SERUM														Plate 1 (Mean) Plate 1 IgE SORO
	1	2	3	4	5	6	7	8	9	10	11	12			1	2	3	4	5	6	7	8	9	10	11	12			0.6915	0.662	0.6225	0.5355	0.386	0.6215	0.4115	0.3765	0.5825	0.532	0.5485	0.36
A	0.594	0.664	0.604	0.528	0.399	0.629	0.401	0.321	0.622	0.542	0.564	0.322		A	0.492	0.371	0.503	0.439	0.345	0.47	0.322	0.333	0.49	0.432	0.467	0.234			0.4	0.622	0.7295	0.3835	0.4345	0.618	0.446	0.344	0.5015	0.4425	0.4875	0.366
B	0.789	0.66	0.641	0.543	0.373	0.614	0.422	0.432	0.543	0.522	0.533	0.398		B	0.483	0.388	0.544	0.489	0.322	0.444	0.305	0.345	0.502	0.487	0.432	0.333			0.495	0.2615	0.251	0.423	0.247	0.3465	0.3345	0.3885	0.533	0.347	0.445	0.409
C	0.397	0.664	0.706	0.399	0.416	0.693	0.444	0.321	0.491	0.432	0.499	0.405		C	0.318	0.38	0.449	0.312	0.499	0.412	0.459	0.389	0.487	0.555	0.478	0.29
D	0.403	0.58	0.753	0.368	0.453	0.543	0.448	0.367	0.512	0.453	0.476	0.327		D	0.277	0.381	0.49	0.304	0.487	0.503	0.46	0.412	0.432	0.48	0.489	0.316
E	0.46	0.28	0.252	0.416	0.251	0.34	0.322	0.345	0.543	0.321	0.453	0.415		E	0.45	0.29	0.214	0.341	0.218	0.233	0.354	0.335	0.499	0.222	0.49	0.345			Plate 2 (Mean) IgE SALIVA
F	0.53	0.243	0.25	0.43	0.243	0.353	0.347	0.432	0.523	0.373	0.437	0.403		F	0.47	0.341	0.287	0.287	0.301	0.299	0.304	0.378	0.476	0.254	0.488	0.39			0.446	0.346	0.43	0.4455	0.384	0.4115	0.4605	0.4065	0.473	0.432	0.4385	0.29
G										0.043	0.426	0.134		G										0.056	0.39	0.142			0.2925	0.436	0.4045	0.2685	0.4105	0.448	0.3965	0.424	0.4315	0.4815	0.4405	0.256
H										0.04	0.433	0.13		H										0.052	0.412	0.145			0.389	0.2705	0.3285	0.316	0.2215	0.4585	0.2545	0.2285	0.455	0.257	0.444	0.264
											Mean	0.132													Mean	0.1435
											DP	0.00282843													DP	0.00212132
											CUTTOFF	0.140485													CUTTOFF	0.149864
2	Plate 1 IgE SALIVA													4	Plate 1 IgG1 SALIVA
	1	2	3	4	5	6	7	8	9	10	11	12			1	2	3	4	5	6	7	8	9	10	11	12			Plate 3 (Mean) IgG1 SORO
A	0.494	0.366	0.404	0.438	0.398	0.409	0.449	0.421	0.503	0.442	0.394	0.292		A	0.424	0.364	0.413	0.438	0.312	0.456	0.371	0.403	0.462	0.502	0.405	0.338			0.4875	0.3795	0.5235	0.464	0.3335	0.457	0.3135	0.339	0.496	0.4595	0.4495	0.2835
B	0.398	0.326	0.456	0.453	0.37	0.414	0.472	0.392	0.443	0.422	0.483	0.288		B	0.409	0.399	0.451	0.473	0.343	0.502	0.372	0.412	0.443	0.492	0.512	0.341			0.2975	0.3805	0.4695	0.308	0.493	0.4575	0.4595	0.4005	0.4595	0.5175	0.4835	0.303
C	0.286	0.414	0.476	0.279	0.412	0.443	0.404	0.421	0.451	0.498	0.467	0.235		C	0.207	0.364	0.496	0.219	0.422	0.512	0.498	0.439	0.441	0.43	0.448	0.328			0.46	0.3155	0.2505	0.314	0.2595	0.266	0.329	0.3565	0.4875	0.238	0.489	0.3675
D	0.299	0.458	0.333	0.258	0.409	0.453	0.389	0.427	0.412	0.465	0.414	0.277		D	0.233	0.478	0.493	0.238	0.434	0.503	0.506	0.399	0.452	0.412	0.476	0.348
E	0.366	0.328	0.342	0.302	0.23	0.434	0.232	0.225	0.443	0.241	0.437	0.265		E	0.406	0.267	0.208	0.266	0.371	0.314	0.362	0.322	0.43	0.371	0.439	0.356
F	0.412	0.213	0.315	0.33	0.213	0.483	0.277	0.232	0.467	0.273	0.451	0.263		F	0.453	0.29	0.213	0.283	0.353	0.323	0.347	0.345	0.493	0.347	0.409	0.353			Plate 4 (Mean) IgG1 SALIVA
G										0.036	0.389	0.122		G										0.035	0.334	0.11			0.4165	0.3815	0.432	0.4555	0.3275	0.479	0.3715	0.4075	0.4525	0.497	0.4585	0.3395
H										0.037	0.402	0.105		H										0.047	0.389	0.141			0.22	0.421	0.4945	0.2285	0.428	0.5075	0.502	0.419	0.4465	0.421	0.462	0.338
											Mean	0.1135													Mean	0.1255			0.4295	0.2785	0.2105	0.2745	0.362	0.3185	0.3545	0.3335	0.4615	0.359	0.424	0.3545
											DP	0.0120208													DP	0.0219203
DESIGN OF THE BOARD											CUTTOFF	0.149562													CUTTOFF	0.191261
	1	2	3	4	5	6	7	8	9	10	11	12			650
A	1	2	3	4	5	6	7	8	9	10	11	12			15MIN APÓS O TMB
B	1	2	3	4	5	6	7	8	9	10	11	12
C	13	14	15	16	17	18	19	20	21	22	23	24
D	13	14	15	16	17	18	19	20	21	22	23	24
E	25	26	27	28	29	30	31	32	33	34	35
F	25	26	27	28	29	30	31	32	33	34	35
G										WHITE	POSITIVE	NEGATIVE
H										WHITE	POSITIVE	NEGATIVE

## Sheet: FISH - NEG
	Plate 1 SERUM IgE/IgG1																			Mean
	1	2	3	4	5	6	7	8	9	10	11	12
A	0.222	0.331	0.332	0.339	0.336	0.234	0.243	0.327	0.231	0.228	0.331	0.327			0.2245	0.3815	0.3295	0.3365	0.2745	0.233	0.24	0.32	0.2325	0.2305	0.335	0.3285
B	0.227	0.432	0.327	0.334	0.213	0.232	0.237	0.313	0.234	0.233	0.339	0.33
C	0.232	0.329	0.329	0.341	0.243	0.312	0.328	0.228							0.2385	0.3775	0.3855	0.3375	0.2345	0.3245	0.327	0.2325
D	0.245	0.426	0.442	0.334	0.226	0.337	0.326	0.237
E	0.333	0.427	0.423	0.428	0.323	0.338	0.238	0.336	0.439	0.345	0.327	0.336			0.3355	0.3795	0.427	0.386	0.33	0.335	0.2365	0.3315	0.438	0.334	0.3315	0.335
F	0.338	0.332	0.431	0.344	0.337	0.332	0.235	0.327	0.437	0.323	0.336	0.334
G	0.338	0.326	0.433	0.333	0.244	0.313	0.327	0.215		0.041	0.334	0.142			0.3425	0.3275	0.3825	0.3355	0.2455	0.32	0.3305	0.2235
H	0.347	0.329	0.332	0.338	0.247	0.327	0.334	0.232		0.039	0.399	0.132
												0.137
												0.00707107
											CUTTOFF	0.158213
	Plate 1 SALIVA IgE/IgG1
	1	2	3	4	5	6	7	8	9	10	11	12
A	0.227	0.269	0.245	0.267	0.366	0.267	0.235	0.331	0.281	0.286	0.264	0.292			0.22	0.268	0.234	0.2605	0.3615	0.2445	0.2345	0.3305	0.287	0.259	0.2605	0.2925
B	0.213	0.267	0.223	0.254	0.357	0.222	0.234	0.33	0.293	0.232	0.257	0.293
C	0.218	0.253	0.253	0.456	0.272	0.332	0.316	0.329							0.2275	0.249	0.262	0.4445	0.2615	0.3295	0.3195	0.278
D	0.237	0.245	0.271	0.433	0.251	0.327	0.323	0.227
E	0.241	0.332	0.284	0.463	0.279	0.267	0.226	0.232	0.232	0.293	0.279	0.291			0.2515	0.3325	0.263	0.443	0.28	0.279	0.2545	0.23	0.2825	0.298	0.255	0.296
F	0.262	0.333	0.242	0.423	0.281	0.291	0.283	0.228	0.333	0.303	0.231	0.301
G	0.283	0.334	0.277	0.335	0.279	0.283	0.334	0.313		0.042	0.379	0.133			0.2675	0.3405	0.259	0.332	0.2735	0.2775	0.331	0.321
H	0.252	0.347	0.241	0.329	0.268	0.272	0.328	0.329		0.034	0.387	0.154
												0.1435
												0.0148492
DESIGN OF THE BOARD											CUTTOFF	0.188048
	1	2	3	4	5	6	7	8	9	10	11	12
A	FISH1	FISH2	FISH3	FISH4	FISH5	FISH6	FISH7	FISH8	FISH9	FISH10	FISH11	FISH12
B	FISH1	FISH2	FISH3	FISH4	FISH5	FISH6	FISH7	FISH8	FISH9	FISH10	FISH11	FISH12
C	FISH13	FISH14	FISH15	FISH16	FISH17	FISH18	FISH19	FISH20
D	FISH13	FISH14	FISH15	FISH16	FISH17	FISH18	FISH19	FISH20
E	FISH1	FISH2	FISH3	FISH4	FISH5	FISH6	FISH7	FISH8	FISH9	FISH10	FISH11	FISH12
F	FISH1	FISH2	FISH3	FISH4	FISH5	FISH6	FISH7	FISH8	FISH9	FISH10	FISH11	FISH12
G	FISH13	FISH14	FISH15	FISH16	FISH17	FISH18	FISH19	FISH20		White	POSITIVE	NEGATIVE
H	FISH13	FISH14	FISH15	FISH16	FISH17	FISH18	FISH19	FISH20		White	POSITIVE	NEGATIVE

## Sheet: SHRIMP +
1	PLATE 1 IgE SERUM													3	PALTE 1 IgG1 SERUM														Plate 1 (Mean) Plate 1 IgE SERUM
	1	2	3	4	5	6	7	8	9	10	11	12			1	2	3	4	5	6	7	8	9	10	11	12			0.2765	0.15	0.1295	0.1165	0.1345	0.213	0.1605	0.1675	0.2395	0.2765	0.276	0.161
A	0.254	0.133	0.132	0.109	0.126	0.217	0.176	0.137	0.233	0.299	0.287	0.133		A	0.283	0.334	0.277	0.335	0.222	0.123	0.233	0.234	0.221	0.156	0.298	0.112			0.1545	0.1605	0.2605	0.1575	0.1125	0.171	0.1745	0.209	0.2045	0.1775	0.2025	0.261
B	0.299	0.167	0.127	0.124	0.143	0.209	0.145	0.198	0.246	0.254	0.265	0.189		B	0.252	0.347	0.241	0.329	0.234	0.187	0.203	0.276	0.298	0.178	0.276	0.166			0.1535	0.137	0.152	0.223	0.1665	0.266	0.2035	0.2445	0.3055	0.1885	0.3315	0.139
C	0.187	0.188	0.279	0.141	0.103	0.182	0.18	0.202	0.187	0.226	0.193	0.283		C	0.109	0.176	0.155	0.203	0.212	0.199	0.19	0.111	0.278	0.201	0.2	0.199
D	0.122	0.133	0.242	0.174	0.122	0.16	0.169	0.216	0.222	0.129	0.212	0.239		D	0.122	0.156	0.189	0.265	0.199	0.197	0.199	0.134	0.265	0.198	0.197	0.198
E	0.178	0.142	0.143	0.202	0.153	0.278	0.208	0.222	0.302	0.199	0.327	0.122		E	0.138	0.187	0.176	0.233	0.198	0.202	0.122	0.178	0.129	0.145	0.203	0.132			Plate 2 (Mean) IgE SALIVA
F	0.129	0.132	0.161	0.244	0.18	0.254	0.199	0.267	0.309	0.178	0.336	0.156		F	0.197	0.177	0.202	0.214	0.177	0.213	0.198	0.169	0.116	0.167	0.211	0.127			0.139	0.172	0.115	0.2105	0.1655	0.147	0.1935	0.178	0.192	0.223	0.256	0.1815
G										0.045	0.334	0.152		G										0.051	0.278	0.155			0.194	0.2155	0.136	0.1335	0.139	0.172	0.158	0.194	0.2155	0.136	0.177	0.2385
H										0.048	0.399	0.136		H										0.058	0.298	0.143			0.159	0.142	0.142	0.1905	0.1525	0.194	0.188	0.211	0.2275	0.1925	0.325	0.138
											MEAN	0.144													MEAN	0.149
											DP	0.0113137													DP	0.00848528
											CUTTOFF	0.177941													CUTTOFF	0.174456
2	PLATE 1 IgE SALIVA													4	PLATE 1 IgG1 SALIVA
	1	2	3	4	5	6	7	8	9	10	11	12			1	2	3	4	5	6	7	8	9	10	11	12			Plate 3 (Mean) IgG1 SERUM
A	0.129	0.177	0.104	0.228	0.144	0.123	0.198	0.156	0.197	0.234	0.245	0.178		A	0.244	0.264	0.293	0.302	0.231	0.168	0.2	0.255	0.233	0.176	0.222	0.163			0.2675	0.3405	0.259	0.332	0.228	0.155	0.218	0.255	0.2595	0.167	0.287	0.139
B	0.149	0.167	0.126	0.193	0.187	0.171	0.189	0.2	0.187	0.212	0.267	0.185		B	0.219	0.289	0.242	0.299	0.211	0.161	0.189	0.238	0.245	0.201	0.231	0.135			0.1155	0.166	0.172	0.234	0.2055	0.198	0.1945	0.1225	0.2715	0.1995	0.1985	0.1985
C	0.188	0.222	0.133	0.129	0.129	0.177	0.138	0.188	0.222	0.133	0.187	0.234		C	0.127	0.174	0.186	0.287	0.241	0.187	0.19	0.18	0.268	0.199	0.199	0.19			0.1675	0.182	0.189	0.2235	0.1875	0.2075	0.16	0.1735	0.1225	0.156	0.207	0.1295
D	0.2	0.209	0.139	0.138	0.149	0.167	0.178	0.2	0.209	0.139	0.167	0.243		D	0.143	0.158	0.113	0.233	0.233	0.189	0.199	0.127	0.254	0.178	0.196	0.198
E	0.166	0.138	0.132	0.178	0.156	0.176	0.177	0.209	0.221	0.188	0.199	0.125		E	0.186	0.167	0.198	0.211	0.178	0.199	0.178	0.165	0.167	0.132	0.19	0.158
F	0.152	0.146	0.152	0.203	0.149	0.212	0.199	0.213	0.234	0.197	0.451	0.151		F	0.153	0.181	0.167	0.213	0.199	0.187	0.135	0.156	0.178	0.123	0.197	0.17			Plate 4 (Mean) IgG1 SALIVA
G										0.036	0.389	0.142		G										0.035	0.334	0.159			0.2315	0.2765	0.2675	0.3005	0.221	0.1645	0.1945	0.2465	0.239	0.1885	0.2265	0.149
H										0.037	0.402	0.149		H										0.047	0.389	0.161			0.135	0.166	0.1495	0.26	0.237	0.188	0.1945	0.1535	0.261	0.1885	0.1975	0.194
											MEAN	0.1455													MEAN	0.16			0.1695	0.174	0.1825	0.212	0.1885	0.193	0.1565	0.1605	0.1725	0.1275	0.1935	0.164
											DP	0.00494975													DP	0.00141421
DESIGN OF THE BOARD											CUTTOFF	0.160349													CUTTOFF	0.164243
	1	2	3	4	5	6	7	8	9	10	11	12			650
A	1	2	3	4	5	6	7	8	9	10	11	12			15MIN APÓS O TMB
B	1	2	3	4	5	6	7	8	9	10	11	12
C	13	14	15	16	17	18	19	20	21	22	23	24
D	13	14	15	16	17	18	19	20	21	22	23	24
E	25	26	27	28	29	30	31	32	33	34	35
F	25	26	27	28	29	30	31	32	33	34	35
G										WHITE	POSITIVE	NEGATIVE
H										WHITE	POSITIVE	NEGATIVE

## Sheet: SHRIMP - NEG
	PLATE 1 SERUM IgE/IgG1																			MEAN
	1	2	3	4	5	6	7	8	9	10	11	12
A	0.137	0.132	0.135	0.127	0.105	0.136	0.132	0.137	0.123	0.132	0.128	0.138			0.1405	0.1225	0.131	0.121	0.134	0.1315	0.1375	0.13	0.1205	0.1315	0.132	0.145
B	0.144	0.113	0.127	0.115	0.163	0.127	0.143	0.123	0.118	0.131	0.136	0.152
C	0.147	0.127	0.134	0.132	0.128	0.132	0.121	0.138							0.1365	0.1345	0.1305	0.1315	0.132	0.1345	0.1385	0.1325
D	0.126	0.142	0.127	0.131	0.136	0.137	0.156	0.127
E	0.127	0.123	0.139	0.145	0.137	0.136	0.148	0.126	0.123	0.14	0.113	0.144			0.1295	0.127	0.138	0.134	0.1315	0.135	0.1465	0.1365	0.123	0.137	0.1335	0.1345
F	0.132	0.131	0.137	0.123	0.126	0.134	0.145	0.147	0.123	0.134	0.154	0.125
G	0.123	0.138	0.138	0.146	0.134	0.113	0.137	0.135		0.047	0.282	0.149			0.13	0.135	0.1365	0.1315	0.1305	0.12	0.1305	0.1285
H	0.137	0.132	0.135	0.117	0.127	0.127	0.124	0.122		0.038	0.245	0.141
												0.145
												0.00565685
											CUTTOFF	0.161971
	PLATE 1 SALIVA IgE/IgG1
	1	2	3	4	5	6	7	8	9	10	11	12
A	0.156	0.172	0.132	0.116	0.142	0.123	0.172	0.143	0.138	0.138	0.126	0.123			0.1445	0.1615	0.1295	0.1195	0.1525	0.1435	0.1695	0.148	0.135	0.1365	0.1365	0.123
B	0.133	0.151	0.127	0.123	0.163	0.164	0.167	0.153	0.132	0.135	0.147	0.123
C	0.163	0.179	0.167	0.126	0.162	0.157	0.149	0.147							0.1645	0.173	0.169	0.1245	0.1515	0.147	0.148	0.154
D	0.166	0.167	0.171	0.123	0.141	0.137	0.147	0.161
E	0.157	0.122	0.184	0.133	0.149	0.147	0.132	0.164	0.123	0.139	0.145	0.137			0.1595	0.1275	0.163	0.138	0.15	0.144	0.1275	0.158	0.127	0.138	0.134	0.1315
F	0.162	0.133	0.142	0.143	0.151	0.141	0.123	0.152	0.131	0.137	0.123	0.126
G	0.183	0.134	0.177	0.125	0.159	0.143	0.114	0.123		0.044	0.239	0.151			0.1675	0.1405	0.159	0.132	0.1585	0.1525	0.116	0.126
H	0.152	0.147	0.141	0.139	0.158	0.162	0.118	0.129		0.048	0.267	0.159
												0.155
												0.00565685
DESIGN OF THE BOARD											CUTTOFF	0.171971
	1	2	3	4	5	6	7	8	9	10	11	12
A	SHRIMP1	SHRIMP2	SHRIMP3	SHRIMP4	SHRIMP5	SHRIMP6	SHRIMP7	SHRIMP8	SHRIMP9	SHRIMP10	SHRIMP11	SHRIMP12
B	SHRIMP1	SHRIMP2	SHRIMP3	SHRIMP4	SHRIMP5	SHRIMP6	SHRIMP7	SHRIMP8	SHRIMP9	SHRIMP10	SHRIMP11	SHRIMP12
C	SHRIMP13	SHRIMP14	SHRIMP15	SHRIMP16	SHRIMP17	SHRIMP18	SHRIMP19	SHRIMP20
D	SHRIMP13	SHRIMP14	SHRIMP15	SHRIMP16	SHRIMP17	SHRIMP18	SHRIMP19	SHRIMP20
E	SHRIMP1	SHRIMP2	SHRIMP3	SHRIMP4	SHRIMP5	SHRIMP6	SHRIMP7	SHRIMP8	SHRIMP9	SHRIMP10	SHRIMP11	SHRIMP12
F	SHRIMP1	SHRIMP2	SHRIMP3	SHRIMP4	SHRIMP5	SHRIMP6	SHRIMP7	SHRIMP8	SHRIMP9	SHRIMP10	SHRIMP11	SHRIMP12
G	SHRIMP13	SHRIMP14	SHRIMP15	SHRIMP16	SHRIMP17	SHRIMP18	SHRIMP19	SHRIMP20		WHITE	POSITIVE	NEGATIVE
H	SHRIMP13	SHRIMP14	SHRIMP15	SHRIMP16	SHRIMP17	SHRIMP18	SHRIMP19	SHRIMP20		WHITE	POSITIVE	NEGATIVE

## Sheet: EGG +
1	PLATE 1 IgE SERUM													3	PLATE 1 IgG1 SERUM														Plate 1 (Mean) Plate 1 IgE SERUM
	1	2	3	4	5	6	7	8	9	10	11	12			1	2	3	4	5	6	7	8	9	10	11	12			0.247	0.234	0.3615	0.248	0.316	0.182	0.12	0.241	0.193	0.1605	0.2315	0.164
A	0.205	0.203	0.347	0.241	0.329	0.188	0.116	0.226	0.199	0.141	0.289	0.142		A	0.187	0.203	0.406	0.298	0.222	0.123	0.233	0.199	0.221	0.156	0.298	0.112			0.552	0.2015	0.1725	0.375	0.237	0.1775	0.1495	0.309	0.2355	0.131	0.167	0.134
B	0.289	0.265	0.376	0.255	0.303	0.176	0.124	0.256	0.187	0.18	0.174	0.186		B	0.199	0.25	0.411	0.278	0.189	0.138	0.245	0.201	0.189	0.165	0.199	0.166			0.1705	0.158	0.172	0.133	0.127	0.266	0.4035	0.142	0.1555	0.1885	0.1725	0.175
C	0.576	0.199	0.156	0.389	0.265	0.189	0.161	0.309	0.233	0.133	0.158	0.113		C	0.197	0.199	0.134	0.265	0.21	0.18	0.268	0.299	0.176	0.133	0.198	0.199
D	0.528	0.204	0.189	0.361	0.209	0.166	0.138	0.309	0.238	0.129	0.176	0.155		D	0.205	0.189	0.161	0.219	0.2	0.127	0.254	0.278	0.202	0.114	0.177	0.198
E	0.193	0.187	0.166	0.138	0.132	0.278	0.408	0.132	0.178	0.199	0.156	0.189		E	0.129	0.166	0.138	0.119	0.198	0.202	0.162	0.178	0.129	0.145	0.103	0.132			Plate 2 (Mean) IgE SALIVA
F	0.148	0.129	0.178	0.128	0.122	0.254	0.399	0.152	0.133	0.178	0.189	0.161		F	0.132	0.178	0.134	0.132	0.177	0.213	0.198	0.169	0.116	0.167	0.111	0.127			0.291	0.221	0.215	0.266	0.272	0.1495	0.1205	0.272	0.203	0.2205	0.158	0.1815
G										0.041	0.343	0.161		G										0.056	0.284	0.165			0.2825	0.1425	0.1475	0.2635	0.137	0.2555	0.1445	0.188	0.1945	0.136	0.177	0.2385
H										0.048	0.326	0.179		H										0.049	0.291	0.171			0.159	0.142	0.142	0.1705	0.2035	0.2115	0.1885	0.206	0.256	0.1925	0.325	0.138
											MEAN	0.17													MEAN	0.168
											DP	0.0127279													DP	0.00424264
											CUTTOFF	0.208184													CUTTOFF	0.180728
2	PLATE 1 IgE SALIVA													4	PLATE 1 IgG1 SALIVA
	1	2	3	4	5	6	7	8	9	10	11	12			1	2	3	4	5	6	7	8	9	10	11	12			Plate 3 (Mean) IgG1 SERUM
A	0.294	0.226	0.204	0.276	0.255	0.161	0.109	0.266	0.198	0.209	0.138	0.178		A	0.176	0.184	0.356	0.229	0.129	0.168	0.2	0.255	0.233	0.176	0.222	0.163			0.193	0.2265	0.4085	0.288	0.2055	0.1305	0.239	0.2	0.205	0.1605	0.2485	0.139
B	0.288	0.216	0.226	0.256	0.289	0.138	0.132	0.278	0.208	0.232	0.178	0.185		B	0.189	0.161	0.309	0.228	0.149	0.161	0.249	0.238	0.245	0.151	0.231	0.135			0.201	0.194	0.1475	0.242	0.205	0.1535	0.261	0.2885	0.189	0.1235	0.1875	0.1985
C	0.276	0.124	0.156	0.289	0.161	0.278	0.156	0.187	0.19	0.133	0.187	0.234		C	0.256	0.129	0.132	0.178	0.132	0.178	0.185	0.18	0.268	0.139	0.199	0.19			0.1305	0.172	0.136	0.1255	0.1875	0.2075	0.18	0.1735	0.1225	0.156	0.107	0.1295
D	0.289	0.161	0.139	0.238	0.113	0.233	0.133	0.189	0.199	0.139	0.167	0.243		D	0.209	0.138	0.113	0.19	0.133	0.187	0.189	0.187	0.254	0.118	0.196	0.198
E	0.166	0.138	0.132	0.178	0.198	0.211	0.178	0.199	0.278	0.188	0.199	0.125		E	0.176	0.167	0.148	0.149	0.139	0.167	0.243	0.165	0.167	0.132	0.17	0.158
F	0.152	0.146	0.152	0.163	0.209	0.212	0.199	0.213	0.234	0.197	0.451	0.151		F	0.153	0.151	0.167	0.113	0.169	0.177	0.215	0.156	0.178	0.123	0.147	0.17			Plate 4 (Mean) IgG1 SALIVA
G										0.042	0.286	0.156		G										0.042	0.302	0.164			0.1825	0.1725	0.3325	0.2285	0.139	0.1645	0.2245	0.2465	0.239	0.1635	0.2265	0.149
H										0.049	0.291	0.168		H										0.049	0.325	0.169			0.2325	0.1335	0.1225	0.184	0.1325	0.1825	0.187	0.1835	0.261	0.1285	0.1975	0.194
											MEAN	0.162													MEAN	0.1665			0.1645	0.159	0.1575	0.131	0.154	0.172	0.229	0.1605	0.1725	0.1275	0.1585	0.164
											DP	0.00848528													DP	0.00353553
DESIGN OF THE BOARD											CUTTOFF	0.187456													CUTTOFF	0.177107
	1	2	3	4	5	6	7	8	9	10	11	12			650
A	1	2	3	4	5	6	7	8	9	10	11	12			15MIN APÓS O TMB
B	1	2	3	4	5	6	7	8	9	10	11	12
C	13	14	15	16	17	18	19	20	21	22	23	24
D	13	14	15	16	17	18	19	20	21	22	23	24
E	25	26	27	28	29	30	31	32	33	34	35
F	25	26	27	28	29	30	31	32	33	34	35
G										WHITE	POSITIVE	NEGATIVE
H										WHITE	POSITIVE	NEGATIVE

## Sheet: EGG NEG
	PLATE 1 SERUM IgE/IgG1																			MEAN
	1	2	3	4	5	6	7	8	9	10	11	12
A	0.153	0.174	0.145	0.198	0.156	0.217	0.176	0.137	0.133	0.179	0.177	0.153			0.146	0.1805	0.158	0.191	0.166	0.213	0.2495	0.132	0.1395	0.1665	0.171	0.1645
B	0.139	0.187	0.171	0.184	0.176	0.209	0.323	0.127	0.146	0.154	0.165	0.176
C	0.187	0.188	0.143	0.153	0.221	0.182	0.286	0.222							0.1745	0.181	0.154	0.162	0.2205	0.1575	0.259	0.22
D	0.162	0.174	0.165	0.171	0.22	0.133	0.232	0.218
E	0.153	0.202	0.152	0.213	0.116	0.189	0.284	0.163	0.202	0.152	0.181	0.122			0.157	0.223	0.166	0.2085	0.112	0.1715	0.2415	0.165	0.2005	0.165	0.1735	0.139
F	0.161	0.244	0.18	0.204	0.108	0.154	0.199	0.167	0.199	0.178	0.166	0.156
G	0.193	0.163	0.144	0.213	0.144	0.174	0.213	0.199		0.041	0.334	0.182			0.1975	0.151	0.158	0.211	0.1505	0.1805	0.2095	0.1765
H	0.202	0.139	0.172	0.209	0.157	0.187	0.206	0.154		0.039	0.399	0.156
												0.169
												0.0183848
											CUTTOFF	0.224154
	PLATE 1 SALIVA IgE/IgG1
	1	2	3	4	5	6	7	8	9	10	11	12
A	0.172	0.132	0.126	0.129	0.153	0.153	0.141	0.132	0.164	0.153	0.159	0.146			0.1615	0.1295	0.1245	0.128	0.149	0.162	0.1515	0.1325	0.153	0.156	0.17	0.1395
B	0.151	0.127	0.123	0.127	0.145	0.171	0.162	0.133	0.142	0.159	0.181	0.133
C	0.131	0.181	0.186	0.132	0.132	0.193	0.116	0.129							0.132	0.187	0.179	0.13	0.1325	0.178	0.1195	0.128
D	0.133	0.193	0.172	0.128	0.133	0.163	0.123	0.127
E	0.141	0.132	0.184	0.163	0.179	0.167	0.127	0.123	0.127	0.145	0.181	0.143			0.1515	0.1325	0.178	0.168	0.18	0.179	0.154	0.1345	0.1295	0.1385	0.172	0.161
F	0.162	0.133	0.172	0.173	0.181	0.191	0.181	0.146	0.132	0.132	0.163	0.179
G	0.183	0.134	0.177	0.19	0.179	0.183	0.134	0.173		0.042	0.379	0.133			0.1675	0.1405	0.179	0.1855	0.1735	0.1775	0.131	0.171
H	0.152	0.147	0.181	0.181	0.168	0.172	0.128	0.169		0.034	0.387	0.154
												0.1435
												0.0148492
DESIGN OF THE BOARD											CUTTOFF	0.188048
	1	2	3	4	5	6	7	8	9	10	11	12
A	EGG1	EGG2	EGG3	EGG4	EGG5	EGG6	EGG7	EGG8	EGG9	EGG10	EGG11	EGG12
B	EGG1	EGG2	EGG3	EGG4	EGG5	EGG6	EGG7	EGG8	EGG9	EGG10	EGG11	EGG12
C	EGG13	EGG14	EGG15	EGG16	EGG17	EGG18	EGG19	EGG20
D	EGG13	EGG14	EGG15	EGG16	EGG17	EGG18	EGG19	EGG20
E	EGG1	EGG2	EGG3	EGG4	EGG5	EGG6	EGG7	EGG8	EGG9	EGG10	EGG11	EGG12
F	EGG1	EGG2	EGG3	EGG4	EGG5	EGG6	EGG7	EGG8	EGG9	EGG10	EGG11	EGG12
G	EGG13	EGG14	EGG15	EGG16	EGG17	EGG18	EGG19	EGG20		WHITE	POSITIVE	NEGATIVE
H	EGG13	EGG14	EGG15	EGG16	EGG17	EGG18	EGG19	EGG20		WHITE	POSITIVE	NEGATIVE

[truncated: 20 more sheets: SOY +, SOY NEG, WHEAT +, WHEAT NEG, CHESTNUT +, CHESTNUT NEG, PEANUT +, PEANUT NEG, KIWI +, KIWI NEG, PAPAYA +, PAPAYA NEG, BANANA +, BANANA NEG, TOMATO +, TOMATO NEG, CORN +, CORN NEG, COCOA +, COCOA NEG]
